# Supplementary material for: Structural and Biochemical Analysis of the Recombination Mediator Protein RecR from Campylobacter jejuni
Source: Int J Mol Sci. 2023 Aug 18;24(16):12947. doi: 10.3390/ijms241612947 (PMC10454854; doi:10.3390/ijms241612947)
Supplement: Supplementary file 1 [file ijms-24-12947-s001.zip]

Archive with 1 entries (1 files):
- ijms-2553907-supplementary.pdf
